# Supplementary material for: Genome Sequence of a Thermoacidophilic Methanotroph Belonging to the Verrucomicrobiota Phylum from Geothermal Hot Springs in Yellowstone National Park: A Metagenomic Assembly and Reconstruction
Source: Microorganisms. 2022 Jan 11;10(1):142. doi: 10.3390/microorganisms10010142 (PMC8779874; doi:10.3390/microorganisms10010142)
Supplement: Supplementary file 1 [file microorganisms-10-00142-s001.zip]

Archive with 1 entries (1 files):
- microorganisms-1471770-supplementary.pdf
